# Supplementary material for: The carbon–iodine bond cleavage and isomerization of iodoform visualized with femtosecond X-ray liquidography
Source: Chem Sci. 2024 Oct 29;15(45):19104–12. doi: 10.1039/d4sc04604h (PMC11523838; doi:10.1039/d4sc04604h)
Supplement: SC-015-D4SC04604H-s002 [file SC-015-D4SC04604H-s002.zip]

Archive with 1 entries (1 files):
- SuppleInfo_CHI3_ChemSci_Ihee.xlsx
